# Supplementary material for: A Novel Tool for a Challenging Disease: Stasis Leg Ulcers Assessed Using QFlow in Triggered Angiography Noncontrast Enhanced Magnetic Resonance Imaging
Source: J Pers Med. 2021 Aug 28;11(9):857. doi: 10.3390/jpm11090857 (PMC8472672; doi:10.3390/jpm11090857)
Supplement: Supplementary file 1 [file jpm-11-00857-s001.zip]

Archive with 1 entries (1 files):
- jpm-1333962.mp4
